# Supplementary material for: Comparative Analysis of Felixounavirus Genomes Including Two New Members of the Genus That Infect Salmonella Infantis
Source: Antibiotics (Basel). 2021 Jul 2;10(7):806. doi: 10.3390/antibiotics10070806 (PMC8300805; doi:10.3390/antibiotics10070806)
Supplement: Supplementary file 1 [file antibiotics-10-00806-s001.zip]

Archive with 1 entries (1 files):
- antibiotics-1277196-supplementary.pdf
